# Supplementary material for: Frailty as a Predictor of In-Hospital Outcomes in Patients Undergoing Percutaneous Coronary Intervention for Chronic Total Occlusion
Source: J Clin Med. 2025 Jul 4;14(13):4745. doi: 10.3390/jcm14134745 (PMC12250810; doi:10.3390/jcm14134745)
Supplement: Supplementary file 1 [file jcm-14-04745-s001.zip]

Archive with 1 entries (1 files):
- jcm-3692161-Supplementary.pdf
